# Supplementary material for: Striking efficacy of a vaccine targeting TOP2A for triple-negative breast cancer immunoprevention
Source: NPJ Precis Oncol. 2023 Oct 25;7:108. doi: 10.1038/s41698-023-00461-1 (PMC10600249; doi:10.1038/s41698-023-00461-1)
Supplement: Supplementary file 2 — Source data for experiments [file 41698_2023_461_MOESM2_ESM.xlsx]

## Sheet: Source data
Source Data for:
Striking efficacy of a vaccine targeting TOP2A for triple-negative breast cancer immunoprevention
Sang Beom Lee, Jing Pan, Donghai Xiong, Katie Palen, Bryon Johnson, Ronald A. Lubet, Robert H. Shoemaker, Jeffrey E. Green, Romaine Ingrid Fernando, Shizuko Sei, Ming You, and Yian Wang
This file conains Source data for figure 1 e-k, figure 2 b-I, figure 3 b-d and Supplemental figure 2b.

## Sheet: Source data Figure 1
Figure 1 c
	Mice id #	HIV	Con.A		Mice id #	HIV	Top2A p232-246	Top2A p410-425	Top2A p605-621	Combo
	CpG #1	0	500		TOP2A #1	0	3	17	28	163
		0	480			0	44	104	49	47
		0	495			0	107	73	4	190
	CpG #2	0	333		TOP2A #2	0	292	336	319	502
		0	533			0	131	231	273	570
		0	540			0	183	474	393	517
	CpG #3	0	431		TOP2A #3	0	426	331	118	315
		0	558			0	337	297	168	495
		0	484			0	410	484	138	571
	CpG #4	0	523		TOP2A #4	0	125	341	191	466
		0	380			0	307	399	215	490
		0	444			0	285	339	43	563
	CpG #5	0	353		TOP2A #5	0	39	267	407	526
		0	490			0	212	268	420	280
		0	542			0	98	197	120	532
	CpG #6	0	546		TOP2A #6	0	192	184	297	404
		0	424			0	207	177	170	364
		0	550			0	182	345	154	381
	CpG #7	0	521
		0	518
		0	525
Figure 1 e
	CpG only	TOP2A
	2960.2	70
	1638.4	0
	189.728	0
	50	0
	176.4	0
	324	0
	331.24	0
	357.717	0
	1857.32	25.6
	248.004	0
	580.8	25.6
	118.08
Figure 1 f
	The number of positive cells in the field was expressed as # of CD4+ cells per mm2 tumor area.
	CpG	TOP2A
	5	124
	5	78
	8	58
	10	108
	2	36
Figure 1 g
	The number of positive cells in the field was expressed as # of CD8+ cells per mm2 tumor area.
	CpG	TOP2A
	8	32
	18	144
	2	63
	4	83
	20	56
Figure 1 h
		IL2	IL4	IL5	IL6	IL10	IL12	IL13	IL17A	IL23	IFNɣ	TNFɑ	TGFß
	CpG	0.107	0.135	0.101	0.24	0.205	0.13	0.156	0.07	0.079	0.097	0.083	0.08
		0.083	0.114	0.08	0.217	0.192	0.108	0.135	0.071	0.073	0.074	0.052	0.063
		0.072	0.094	0.079	0.196	0.191	0.105	0.137	0.068	0.076	0.077	0.056	0.069
	Top2A	0.317	0.099	0.112	0.239	0.227	0.123	0.182	0.091	0.164	0.256	0.114	0.073
		0.275	0.077	0.073	0.206	0.204	0.092	0.144	0.064	0.134	0.153	0.051	0.062
		0.335	0.084	0.077	0.216	0.192	0.097	0.244	0.059	0.126	0.15	0.062	0.067
Figure 1 i
	Body weight (g)
	CpG	TOP2A
	21.8	23.4
	27.9	25
	24.7	24.4
	23.7	23
	25.4	25.3
Figure 1 j
	ALT(U/L)
	CpG	TOP2A
	30	46
	39	56
	83	63
	38	36
	43	54
Figure 1 k
	AST(U/L)
	CpG	TOP2A
	93	109
	85	184
	177	113
	143	95
	119	137

## Sheet: Source data Figure 2
Figure 2 b
		14 days							21 days							28 days							35 days							42 days							49 days							57 days
		CpG only			TOP2A				CpG only			TOP2A				CpG only			TOP2A				CpG only			TOP2A				CpG only			TOP2A				CpG only			TOP2A				CpG only			TOP2A
		L	W	mm3	L	W	mm3		L	W	mm3	L	W	mm3		L	W	mm3	L	W	mm3		L	W	mm3	L	W	mm3		L	W	mm3	L	W	mm3		L	W	mm3	L	W	mm3		L	W	mm3	L	W	mm3
		4.93	4.23	35.2848	5.05	3.85	29.9415		5.65	4.83	52.7233	0	0	0		6.38	6.28	100.647	0	0	0		8.78	6.47	147.015	0	0	0		11.4	8.55	333.347	0	0	0		11.5	10.3	488.014	0	0	0		12.6	9.6	464.486	0	0	0
		5.84	5.11	60.9979	6.08	3.85	36.0483		6	4.14	41.135	6.89	4.7	60.88		7.59	5.98	108.569	6.63	3.57	33.7995		9.48	7	185.808	7.97	6.36	128.953		10.22	7.72	243.638	9.12	9.08	300.764		15	11	726	11	10	440		15.44	14	1210.5	11.7	9.24	399.567
		5.23	4.92	50.6398	3.6	3	12.96		6.37	4.72	56.7654	6.49	4.42	50.7165		6.83	5.73	89.6995	6.08	5.24	66.7769		10.14	7.36	219.712	6.67	5.72	87.2927		8.89	8.83	277.257	7.41	6.01	107.06		13.54	12.11	794.268	10.27	8.4	289.86		12.5	11.89	706.861	12.68	11.8	706.225
		4.62	4.62	39.4445	6.1	4.19	42.8369		5.67	5.84	77.3515	6.61	4.65	57.1699		8.11	6.98	158.049	6.67	5.24	73.2569		8.86	6.76	161.952	7.59	5.37	87.5488		11.4	8.77	350.723	7.64	5.92	107.102		11.5	10.59	515.881	11.14	8.67	334.953		12.26	11.67	667.87	11.74	9	380.376
		6	2.84	19.3574	5.31	4.24	38.1844		7.07	5.07	72.6935	6.8	4.3	50.2928		8.85	6.98	172.47	7.3	5.2	78.9568		8.53	6.56	146.831	8.17	6.48	137.225		12.24	8.03	315.698	8.76	7.72	208.833		13.12	10.1	535.348	11.82	10.79	550.453		14.31	12.03	828.382	11.8	11.7	646.121
		5.23	3.89	31.6564	5.76	4.11	38.9194		7.54	5.88	104.276	6.78	3.8	39.1613		8.31	6.47	139.146	7.8	5.5	94.38		7.62	7.25	160.211	7.12	5.47	85.2147		10.91	8.34	303.541	9.23	7.62	214.374		13.1	11.6	705.094	9.06	7.68	213.752		15.82	11.87	891.596	10.7	8.98	345.141
		6.06	4.88	57.7261					8.46	4.8	77.9674					8.03	6.1	119.519					8.6	7.49	192.984					10.1	8.7	305.788					10.95	9.7	412.114					11.33	10.82	530.572
		4.5	3.9	27.378					7.4	5.7	96.1704					7.47	4.97	73.8063					8.43	6.2	129.62
Figure 2 c
	Tumor weight (g)
	CpG	TOP2A
	0.466	0
	0.53	0.317
	1.03	0.85
	0.735	0.49
	1.06	0.334
	0.554	0.56
	0.875
Figure 2 d
	SPLEEN % GRANZYME B OF CD4+
	CpG	TOP2A
	0.025	0.077
	0.042	0.53
	0.044	1.98
	0.079	1.02
	0.055	0.26
	0.062	0.15
	0.12
Figure 2 e
	SPLEEN % IFN-γ OF CD4+
	CpG	TOP2A
	0.018	0.052
	0.03	0.4
	0.048	0.49
	0.034	0.49
	0.037	0.48
	0.052	0.29
	0.12
Figure 2 f
	SPLEEN % TNFα OF CD4+
	CpG	TOP2A
	0.064	0.13
	0.061	0.22
	0.056	0.26
	0.029	0.23
	0.037	0.38
	0.073	0.22
	0.084
Figure 2 g
	SPLEEN % GRANZYME B OF CD8+
	CpG	TOP2A
	0.15	0.099
	0.39	1.48
	0.1	3.14
	0.19	1.21
	0.21	0.56
	0.16	0.24
	0.31
Figure 2 h
	SPLEEN % IFN-γ OF CD8+
	CpG	TOP2A
	0	0.037
	0.043	0.41
	0.029	0.57
	0	0.45
	0.046	0.79
	0.01	0.23
	0.062
Figure 2 i
	SPLEEN % TNFα OF CD8+
	CpG	TOP2A
	0.013	0.037
	0	0.038
	0.015	0.071
	0.017	0.056
	0.03	0.2
	0.01	0.063
	0.062

## Sheet: Source data Figure 3
Figure 3 b
				Days
				14	21	28	35	42	49
		CpG	L	3.8	5	5	5.15	7.6	11.3
			W	3.2	4.4	4.9	4.9	5.3	7
			mm3	15.5648	38.72	48.02	49.4606	85.3936	221.48
			L	4.3	6.5	7.1	8.42	9.56	10.25
			W	3.1	4.7	4.7	5	6.23	8
			mm3	16.5292	57.434	62.7356	84.2	148.421	262.4
			L	4	6	8	8.28	10.2
			W	3	4.5	5.1	5.1	6.2
			mm3	14.4	48.6	83.232	86.1451	156.835
			L	3.8	6.2	6.8	7.5	8.2	10.5
			W	2.9	3.8	3.94	5	5.13	7
			mm3	12.7832	35.8112	42.2242	75	86.3194	205.8
		TOP2A	L	3.5	5	5.8	6.5	6.5	6.2
			W	3	3	3	3.2	3.8	3.6
			mm3	12.6	18	20.88	26.624	37.544	32.1408
			L	3.3	4	4.8	5	5.7	6.5
			W	3	3	2.84	2.8	2.89	3.6
			mm3	11.88	14.4	15.486	15.68	19.0428	33.696
			L	3.5	4	5	6.2	5.8	6.4
			W	3	3.7	3.7	3.57	3.9	4.9
			mm3	12.6	21.904	27.38	31.6074	35.2872	61.4656
Figure 3 c
	Tumor weight (g)
	CpG	TOP2A
	0.37	0.06
	0.31	0.075
	0.39	0.077
	0.32
Figure 3 d
	The number of positive cells in the field was expressed as # of CD4+ or CD8+ cells per mm2 tumor area.
	CD4+ T-cell				CD8+ T-cell
	CpG	TOP2A			CpG	TOP2A
	49	220			31	55
	20	163			32	118
	82	99			17	108

## Sheet: Supplemental Figure 2
Supplemental Figure 2b
		Mice id #	HIV	Con.A		Mice id #	HIV	Top2A p232-246	Top2A p410-425	Top2A p605-621	Combo
		CpG #1	10	530		TOP2A #1	2	4	21	221	182
			6	505			6	37	120	243	357
			62	579			9	86	89	210	218
		CpG #2	1	347		TOP2A #2	8	224	217	261	360
			24	579			30	119	284	240	457
			3	565			37	142	528	319	475
		CpG #3	26	475		TOP2A #3	40	112	404	123	386
			19	600			17	264	343	146	561
			10	514			30	121	262	232	258
		CpG #4	16	561		TOP2A #4	15	104	291	164	328
			22	418			15	56	454	183	554
			17	479			30	234	403	56	449
		CpG #5	21	389
			16	526
			15	579
		CpG #6	11	579
			65	509
			12	584
		CpG #7	36	579
			39	579
			32	579
		CpG #8	21	532
			11	499
			8	555
